# Supplementary material for: Genetic Predisposition for Immune System, Hormone, and Metabolic Dysfunction in Myalgic Encephalomyelitis/Chronic Fatigue Syndrome: A Pilot Study
Source: Front Pediatr. 2019 May 24;7:206. doi: 10.3389/fped.2019.00206 (PMC6542994; doi:10.3389/fped.2019.00206)
Supplement: Supplementary file 2 [file Table_2.XLSX]

## Sheet: Suppl_Table2
Supplementary Table 2. CADD scores of SNPs that prevail in ME/CFS cohort
RSID	Frequency_Reference	Frequency_MECFS	Ratio_Freq	GeneID	FeatureID	GeneName	C_score
rs3826107	0.163206	0.339426	2.07974	ENSG00000260092	ENST00000460606	RP11-77K12.7	23.5
rs16998989	0.035787	0.120104	3.35609	ENSG00000100201	ENST00000396821	DDX17	22
rs1064576	0.048298	0.101828	2.10832	ENSG00000115233	ENST00000409682	PSMD14	20.1
rs6956	0.152362	0.331593	2.17635	ENSG00000102572	ENST00000376547	STK24	18.29
rs2070139	0.128258	0.261097	2.03571	ENSG00000109103	ENST00000335765	UNC119	18.05
rs11601610	0.06585	0.169713	2.57726	ENSG00000137502	ENST00000533486	RAB30	17.92
rs2241719	0.142808	0.321149	2.24882	ENSG00000142039	ENST00000269967	CCDC97	17.86
rs417309	0.059481	0.154047	2.58985	ENSG00000128191	ENST00000351989	DGCR8	17.79
rs12079745	0.182008	0.744125	4.08842	ENSG00000143153	ENST00000367816	ATP1B1	17.77
rs1044245	0.091743	0.232376	2.5329	ENSG00000171735	ENST00000303635	CAMTA1	17.39
rs12726	0.166502	0.436031	2.61878	ENSG00000198722	ENST00000378495	UNC13B	17.22
rs12658	0.054524	0.362924	6.65623	ENSG00000139174	ENST00000455697	PRICKLE1	15.95
rs2990590	0.054515	0.146214	2.68209	ENSG00000163486	ENST00000295713	SRGAP2	15.8
rs8677	0.069224	0.169713	2.45165	ENSG00000151150	ENST00000280772	ANK3	15.69
rs1054227	0.168512	0.336815	1.99876	ENSG00000112237	ENST00000520429	CCNC	15.54
rs1061172	0.013307	0.156658	11.7726	ENSG00000196735	ENST00000343139	HLA-DQA1	15.33
rs4728	0.394293	0.869452	2.20509	ENSG00000136158	ENST00000377102	SPRY2	15.26
rs1378602	0.198045	0.890339	4.49564	ENSG00000091542	ENST00000399138	ALKBH5	15.17
rs9517941	0.159982	0.394256	2.46438	ENSG00000139800	ENST00000267294	ZIC5	15.05
rs604737	0.178558	0.4047	2.26649	ENSG00000118473	ENST00000371037	SGIP1	14.96
rs12851791	0.050572	0.167102	3.30424	ENSG00000124313	ENST00000396435	IQSEC2	14.92
rs6990375	0.074906	0.511749	6.83189	ENSG00000137573	ENST00000260128	SULF1	14.77
rs12770228	0.248616	0.516971	2.0794	ENSG00000204682	ENST00000377113	CASC10	14.69
rs10520344	0.074304	0.195822	2.63542	ENSG00000129128	ENST00000503362	SPCS3	14.56
rs14773	0.064074	0.43342	6.76437	ENSG00000156219	ENST00000355810	ART3	14.51
rs10818754	0.133217	0.373368	2.80271	ENSG00000056586	ENST00000373670	RC3H2	14.44
rs12691	0.121958	0.24282	1.99101	ENSG00000245848	ENST00000498907	CEBPA	14.4
rs12126851	0.071234	0.148825	2.08924	ENSG00000116497	ENST00000373475	S100PBP	14.26
rs12136921	0.057283	0.120104	2.09669	ENSG00000160062	ENST00000373510	ZBTB8A	14
rs1058166	0.083896	0.164491	1.96065	ENSG00000108753	ENST00000225893	HNF1B	13.97
rs2248863	0.122034	0.266319	2.18233	ENSG00000173456	ENST00000311413	RNF26	13.95
rs2595381	0.069548	0.148825	2.13989	ENSG00000144369	ENST00000304698	FAM171B	13.58
rs1052507	0.073053	0.182768	2.50185	ENSG00000198265	ENST00000358691	HELZ	13.51
rs1581688	0.300971	0.634465	2.10806	ENSG00000164604	ENST00000297146	GPR85	13.5
rs7534365	0.1132	0.287206	2.53716	ENSG00000159164	ENST00000369146	SV2A	13.09
rs3219190	0.083137	0.190601	2.29261	ENSG00000204511	ENST00000376191	MCCD1	13.04
rs2261682	0.247024	0.686684	2.77983	ENSG00000144233	ENST00000272647	AMMECR1L	12.8
rs11551405	0.161764	0.368146	2.27582	ENSG00000162290	ENST00000607628	DCP1A	12.6
rs1063355	0.253393	0.848564	3.34881	ENSG00000179344	ENST00000374943	HLA-DQB1	12.28
rs14822	0.055084	0.140992	2.55958	ENSG00000066583	ENST00000173527	ISOC1	12.06
rs7075	0.269808	0.532637	1.97413	ENSG00000172086	ENST00000347055	KRCC1	12.03
rs3187	0.018456	0.130548	7.07349	ENSG00000157593	ENST00000393812	SLC35B2	11.89
rs558	0.253469	0.530026	2.09109	ENSG00000157800	ENST00000326232	SLC37A3	11.61
rs1052912	0.095458	0.195822	2.0514	ENSG00000185215	ENST00000560869	TNFAIP2	11.58
rs4987852	0.046402	0.143603	3.09476	ENSG00000171791	ENST00000398117	BCL2	11.28
rs2057571	0.06748	0.221932	3.28886	ENSG00000132932	ENST00000381655	ATP8A2	11.07
rs711173	0.274395	0.603133	2.19805	ENSG00000108405	ENST00000225538	P2RX1	10.95
rs14000	0.082834	0.185379	2.23795	ENSG00000134222	ENST00000369909	PSRC1	10.52
rs3822674	0.129199	0.704961	5.4564	ENSG00000145920	ENST00000359546	CPLX2	10.05
rs1186392	0.045606	0.127937	2.80527	ENSG00000106723	ENST00000375859	SPIN1	9.963
rs11976830	0.115854	0.240209	2.07338	ENSG00000170265	ENST00000262085	ZNF282	9.938
rs10513496	0.055501	0.182768	3.29305	ENSG00000119392	ENST00000309971	GLE1	9.555
rs1052910	0.040274	0.203655	5.05675	ENSG00000004399	ENST00000324093	PLXND1	9.543
rs9393530	0.036697	0.117493	3.20172	ENSG00000152954	ENST00000378491	NRSN1	9.419
rs11296	0.041133	0.120104	2.9199	ENSG00000173786	ENST00000393892	CNP	9.277
rs803398	0.094207	0.214099	2.27265	ENSG00000120278	ENST00000367328	PLEKHG1	9.271
rs76763417	0.029684	0.274151	9.23566	ENSG00000186665	ENST00000449250	C17orf58	9.112
rs1164	0.176738	0.347258	1.96482	ENSG00000101577	ENST00000261596	LPIN2	8.89
rs1871450	0.248237	0.691906	2.78728	ENSG00000122863	ENST00000373115	CHST3	8.827
rs3361	0.186671	0.370757	1.98615	ENSG00000198947	ENST00000357033	DMD	8.552
rs1047849	0.1582	0.412533	2.60767	ENSG00000100767	ENST00000340738	PAPLN	8.443
rs14761	0.049283	0.148825	3.01981	ENSG00000148730	ENST00000373218	EIF4EBP2	8.317
rs8070	0.067391	0.451697	6.70263	ENSG00000144834	ENST00000393917	TAGLN3	8.297
rs2294053	0.075086	0.211488	2.81661	ENSG00000144909	ENST00000296220	OSBPL11	8.048
rs3734953	0.078588	0.16188	2.05986	ENSG00000086289	ENST00000199448	EPDR1	8.046
rs10518679	0.107476	0.248042	2.30788	ENSG00000104081	ENST00000354670	BMF	8.007
rs10038	0.255933	0.548303	2.14237	ENSG00000105662	ENST00000338797	CRTC1	7.933
rs8663	0.133141	0.308094	2.31404	ENSG00000145147	ENST00000504154	SLIT2	7.717
rs3803163	0.076882	0.169713	2.20745	ENSG00000111186	ENST00000397196	WNT5B	7.539
rs4963801	0.102472	0.240209	2.34414	ENSG00000060982	ENST00000539282	BCAT1	7.494
rs17293348	0.133899	0.276762	2.06695	ENSG00000166670	ENST00000279441	MMP10	7.419
rs12253113	0.27231	0.548303	2.01352	ENSG00000138138	ENST00000308448	ATAD1	7.417
rs462769	0.107639	0.744125	6.91316	ENSG00000158792	ENST00000289805	SPATA2L	7.399
rs17174788	0.012016	0.114883	9.56079	ENSG00000011143	ENST00000393119	MKS1	7.201
rs10893316	0.04409	0.112272	2.54642	ENSG00000149548	ENST00000344762	CCDC15	7.073
rs1061631	0.172265	0.368146	2.13709	ENSG00000028137	ENST00000376259	TNFRSF1B	7.072
rs3745386	0.055122	0.13577	2.46309	ENSG00000076984	ENST00000397979	MAP2K7	7.058
rs4793661	0.136667	0.313316	2.29255	NA	ENSG00000049283	ENST00000268933	7.035
rs11150816	0.107173	0.258486	2.41185	ENSG00000167291	ENST00000310924	TBC1D16	7.032
rs4984887	0.122337	0.707572	5.78379	ENSG00000090565	ENST00000262305	RAB11FIP3	6.885
rs2298466	0.21643	0.422977	1.95433	ENSG00000175115	ENST00000320580	PACS1	6.872
rs1139266	0.435385	0.872063	2.00297	ENSG00000181830	ENST00000314134	SLC35C1	6.868
rs1050813	0.147964	0.339426	2.29397	ENSG00000106366	ENST00000223095	SERPINE1	6.864
rs7149917	0.095003	0.206266	2.17116	ENSG00000140022	ENST00000555447	STON2	6.83
rs3796228	0.111646	0.255875	2.29184	ENSG00000181804	ENST00000316549	SLC9A9	6.73
rs3794186	0.085715	0.169713	1.97997	ENSG00000110721	ENST00000265689	CHKA	6.71
rs3026398	0.214535	0.469974	2.19066	ENSG00000007372	ENST00000419022	PAX6	6.594
rs1064694	0.14761	0.480418	3.25464	ENSG00000196126	ENST00000360004	HLA-DRB1	6.583
rs7725272	0.244863	0.553525	2.26055	ENSG00000113262	ENST00000231188	GRM6	6.575
rs1150790	0.212096	0.637076	3.00371	ENSG00000172738	ENST00000336655	TMEM217	6.285
rs2072693	0.369095	0.733681	1.98778	ENSG00000140519	ENST00000268122	RHCG	6.225
rs13251904	0.077337	0.156658	2.02565	ENSG00000164749	ENST00000396423	HNF4G	6.117
rs8914	0.072219	0.229765	3.1815	ENSG00000175220	ENST00000311956	ARHGAP1	6.04
rs714948	0.073546	0.148825	2.02356	ENSG00000073008	ENST00000425690	PVR	5.953
rs1107256	0.193684	0.43342	2.23777	ENSG00000159173	ENST00000361379	TNNI1	5.923
rs3204027	0.204489	0.441253	2.15783	ENSG00000101888	ENST00000218004	NXT2	5.731
rs3795028	0.118242	0.287206	2.42897	ENSG00000167487	ENST00000300976	KLHL26	5.543
rs16823799	0.086474	0.182768	2.11356	ENSG00000162998	ENST00000295113	FRZB	5.536
rs5963262	0.118811	0.24282	2.04375	ENSG00000047597	ENST00000378616	XK	5.535
rs3024498	0.19376	0.415144	2.14257	ENSG00000136634	ENST00000423557	IL10	5.465
rs3115758	0.039301	0.122715	3.12245	ENSG00000171388	ENST00000307484	APLN	5.394
rs3751947	0.153802	0.328982	2.139	ENSG00000167291	ENST00000310924	TBC1D16	5.381
rs9113	0.314315	0.64752	2.0601	ENSG00000188488	ENST00000329597	SERPINA5	5.305
rs17811309	0.020137	0.214099	10.6321	ENSG00000187720	ENST00000355327	THSD4	5.204
rs7370	0.236333	0.469974	1.98861	ENSG00000204316	ENST00000309352	MRPL38	5.126
rs7370	0.236333	0.469974	1.98861	ENSG00000267426	ENST00000590947	RP11-552F3.12	5.126
rs1061577	0.102168	0.266319	2.60667	ENSG00000169126	ENST00000305242	ARMC4	5.081
rs3191402	0.309045	0.631854	2.04454	ENSG00000157483	ENST00000288235	MYO1E	5.059
rs464385	0.388774	0.830287	2.13566	ENSG00000215193	ENST00000329627	PEX26	4.997
rs10495767	0.189514	0.391645	2.06658	ENSG00000179270	ENST00000331664	C2orf71	4.902
rs2436126	0.198271	0.425587	2.14649	ENSG00000184156	ENST00000388996	KCNQ3	4.89
rs710100	0.149831	0.467363	3.11927	ENSG00000185215	ENST00000560869	TNFAIP2	4.728
rs2257732	0.038812	0.127937	3.29633	ENSG00000141255	ENST00000573128	SPATA22	4.667
rs1045753	0.202479	0.469974	2.3211	ENSG00000106012	ENST00000402050	IQCE	4.473
rs1047775	0.048819	0.146214	2.99502	ENSG00000120675	ENST00000379221	DNAJC15	4.373
rs12869870	0.174539	0.357702	2.04941	ENSG00000139800	ENST00000267294	ZIC5	4.324
rs3242	0.272272	0.584856	2.14806	ENSG00000104332	ENST00000220772	SFRP1	4.307
rs7956	0.190879	0.383812	2.01076	ENSG00000075975	ENST00000170447	MKRN2	4.171
rs11486	0.087232	0.211488	2.42443	ENSG00000060982	ENST00000261192	BCAT1	4.155
rs1044165	0.069983	0.193211	2.76083	ENSG00000155659	ENST00000374737	VSIG4	4.067
rs3739453	0.226401	0.509138	2.24883	ENSG00000165124	ENST00000401783	SVEP1	3.972
rs3740789	0.057017	0.13577	2.38122	ENSG00000157570	ENST00000340160	TSPAN18	3.779
rs4128857	0.312685	0.668407	2.13764	ENSG00000176834	ENST00000359236	VSIG10	3.649
rs11541564	0.011649	0.203655	17.4826	ENSG00000072062	ENST00000308677	PRKACA	3.64
rs1045454	0.137236	0.389034	2.83478	ENSG00000177951	ENST00000382762	BET1L	3.476
rs10072	0.287816	0.592689	2.05926	ENSG00000120158	ENST00000381750	RCL1	3.428
rs2304185	0.023415	0.114883	4.90636	ENSG00000105219	ENST00000430325	CNTD2	3.352
rs1915087	0.127682	0.51436	4.02845	ENSG00000114013	ENST00000330540	CD86	3.281
rs12204145	0.076655	0.185379	2.41835	ENSG00000146109	ENST00000274849	ABT1	3.255
rs13259906	0.069262	0.138381	1.99794	ENSG00000183309	ENST00000501748	ZNF623	3.202
rs6602	0.116385	0.227154	1.95175	ENSG00000095261	ENST00000210313	PSMD5	3.111
rs3217933	0.215141	0.420366	1.95391	ENSG00000118971	ENST00000261254	CCND2	3.052
rs11123130	0.202517	0.396867	1.95967	ENSG00000144152	ENST00000331203	FBLN7	2.866
rs234739	0.232125	0.548303	2.3621	ENSG00000160199	ENST00000291547	PKNOX1	2.837
rs1061187	0.074039	0.190601	2.57433	ENSG00000197894	ENST00000296412	ADH5	2.815
rs1260632	0.000114	0.890339	7809.99	ENSG00000257103	ENST00000544216	LSM14A	2.8
rs10417922	0.050957	0.154047	3.02308	ENSG00000130304	ENST00000252595	SLC27A1	2.753
rs7349311	0.143642	0.29765	2.07217	ENSG00000059728	ENST00000264444	MXD1	2.724
rs9920	0.073243	0.198433	2.70925	ENSG00000105974	ENST00000341049	CAV1	2.615
rs4851212	0.22352	0.501305	2.24278	ENSG00000144218	ENST00000356421	AFF3	2.51
rs11045918	0.096823	0.221932	2.29214	ENSG00000084453	ENST00000307378	SLCO1A2	2.445
rs1056680	0.073167	0.151436	2.06973	ENSG00000198125	ENST00000397326	MB	2.417
rs10933164	0.199333	0.45953	2.30534	ENSG00000144468	ENST00000392062	RHBDD1	2.323
rs307934	0.007544	0.932115	123.557	ENSG00000179820	ENST00000391769	MYADM	2.296
rs2292723	0.227538	0.45953	2.01957	ENSG00000151952	ENST00000422113	TMEM132D	2.27
rs13093809	0.104026	0.287206	2.76091	ENSG00000182533	ENST00000343849	CAV3	2.21
rs16976984	0.108727	0.237598	2.18527	ENSG00000047578	ENST00000261588	KIAA0556	2.093
rs10985372	0.082076	0.16188	1.97232	ENSG00000136848	ENST00000259371	DAB2IP	2.027
rs1134119	0.051293	0.117493	2.29063	ENSG00000178171	ENST00000423981	AMER3	2.015
rs17824708	0.099856	0.227154	2.27482	ENSG00000180626	ENST00000399604	ZNF594	1.988
rs2840190	0.133141	0.26893	2.01988	ENSG00000248905	ENST00000334528	FMN1	1.823
rs4482334	0.158996	0.375979	2.36471	ENSG00000120088	ENST00000398285	CRHR1	1.673
rs12718292	0.050876	0.148825	2.92525	ENSG00000179869	ENST00000435803	ABCA13	1.648
rs10903009	0.082645	0.190601	2.30626	ENSG00000103249	ENST00000382745	CLCN7	1.641
rs4808657	0.32565	0.644909	1.98037	ENSG00000130304	ENST00000252595	SLC27A1	1.641
rs3115	0.1455	0.300261	2.06365	ENSG00000169087	ENST00000306103	HSPBAP1	1.632
rs2295905	0.115665	0.229765	1.98647	ENSG00000197324	ENST00000359591	LRP10	1.628
rs13500	0.086815	0.211488	2.43608	ENSG00000107798	ENST00000336233	LIPA	1.554
rs3737787	0.233149	0.490862	2.10536	ENSG00000158773	ENST00000368021	USF1	1.434
rs7577	0.206991	0.422977	2.04345	ENSG00000133313	ENST00000324262	CNDP2	1.425
rs3758650	0.011005	0.122715	11.1509	ENSG00000099834	ENST00000358353	CDHR5	1.413
rs2909339	0.109258	0.248042	2.27024	ENSG00000186496	ENST00000306346	ZNF396	1.335
rs17701158	0.110395	0.24282	2.19955	ENSG00000168246	ENST00000393792	UBTD2	1.278
rs1049631	0.07953	0.712794	8.96258	ENSG00000077238	ENST00000395762	IL4R	1.264
rs12964617	0.086284	0.190601	2.20899	ENSG00000118276	ENST00000306851	B4GALT6	1.255
rs11891	0.026061	0.169713	6.51214	ENSG00000171302	ENST00000302345	CANT1	1.228
rs440051	0.123853	0.263708	2.1292	ENSG00000101981	ENST00000218099	F9	1.22
rs1048399	0.075897	0.172324	2.2705	ENSG00000196214	ENST00000439461	ZNF766	1.094
rs7969810	0.20138	0.469974	2.33377	ENSG00000196935	ENST00000355086	SRGAP1	1.084
rs9050	0.047502	0.133159	2.80324	ENSG00000159450	ENST00000368804	TCHH	1.064
rs7871490	0.093639	0.571802	6.10645	ENSG00000106799	ENST00000374994	TGFBR1	1.046
rs602201	0.260331	0.561358	2.15632	ENSG00000141404	ENST00000334049	GNAL	1.026
rs7259688	0.149973	0.321149	2.14138	ENSG00000268964	ENST00000601417	ERVV-2	1.003
rs12308957	0.047578	0.138381	2.90851	ENSG00000111728	ENST00000396037	ST8SIA1	0.959
rs4148380	0.056221	0.125326	2.22917	ENSG00000103222	ENST00000399410	ABCC1	0.926
rs8082645	0.002199	0.148825	67.6785	ENSG00000181856	ENST00000317370	SLC2A4	0.918
rs6022987	0.23258	0.530026	2.2789	ENSG00000019186	ENST00000216862	CYP24A1	0.909
rs1046864	0.117295	0.250653	2.13694	ENSG00000175104	ENST00000526995	TRAF6	0.864
rs8659	0.316665	0.848564	2.67969	ENSG00000124275	ENST00000264668	MTRR	0.824
rs34755670	0.049587	0.151436	3.05395	ENSG00000186193	ENST00000409687	SAPCD2	0.755
rs7535067	0.153575	0.349869	2.27817	ENSG00000116667	ENST00000235307	C1orf21	0.746
rs45511599	0.046971	0.117493	2.5014	ENSG00000196437	ENST00000316950	ZNF569	0.743
rs3213702	0.05616	0.151436	2.69651	ENSG00000003147	ENST00000402384	ICA1	0.728
rs7661695	0.157025	0.310705	1.9787	ENSG00000138771	ENST00000296043	SHROOM3	0.678
rs2232515	0.09633	0.18799	1.95152	ENSG00000186815	ENST00000550785	TPCN1	0.654
rs2977177	0.091174	0.211488	2.31961	ENSG00000198010	ENST00000421627	DLGAP2	0.446
rs14297	0.117105	0.232376	1.98434	ENSG00000023318	ENST00000262455	ERP44	0.444
rs337112	0.089127	0.190601	2.13853	ENSG00000061455	ENST00000407847	PRDM6	0.417
rs17281995	0.118773	0.237598	2.00044	ENSG00000114013	ENST00000330540	CD86	0.395
rs12481805	0.225188	0.443864	1.97108	ENSG00000177398	ENST00000408989	UMODL1	0.37
rs10807445	0.190158	0.43342	2.27926	ENSG00000170915	ENST00000442253	PAQR8	0.369
rs11595876	0.047691	0.195822	4.10607	ENSG00000165471	ENST00000373968	MBL2	0.282
rs2297132	0.135271	0.67624	4.99915	ENSG00000205108	ENST00000378788	FAM205A	0.279
rs7278	0.146941	0.300261	2.04341	ENSG00000129187	ENST00000357067	DCTD	0.203
rs11039	0.121465	0.26893	2.21405	ENSG00000087301	ENST00000281741	TXNDC16	0.199
rs12430	0.101676	0.221932	2.18274	ENSG00000161533	ENST00000293217	ACOX1	0.194
rs2664537	0.095223	0.331593	3.48228	ENSG00000174306	ENST00000309060	ZHX3	0.151
rs17427389	0.166995	0.334204	2.00128	ENSG00000120278	ENST00000367328	PLEKHG1	0.15
rs1059836	0.151755	0.339426	2.23667	ENSG00000114698	ENST00000354952	PLSCR4	0.142
rs9261290	0.015172	0.214099	14.1115	ENSG00000204618	ENST00000244360	RNF39	0.076
rs17535907	0.032489	0.104439	3.21458	ENSG00000083067	ENST00000377110	TRPM3	0.074
rs2270424	0.059857	0.368146	6.15043	ENSG00000119682	ENST00000356357	AREL1	33
rs7007	0.128258	0.287206	2.23929	ENSG00000143450	ENST00000321531	OAZ3	18.71
rs17445108	0.044924	0.177546	3.95213	ENSG00000110958	ENST00000262033	PTGES3	17.26
rs11145465	0.164759	0.373368	2.26615	ENSG00000119139	ENST00000453658	TJP2	15.25
rs10964468	0.049605	0.154047	3.10547	ENSG00000080503	ENST00000382203	SMARCA2	14.73
rs7563754	0.209644	0.454308	2.16705	ENSG00000205221	ENST00000379242	VIT	14.28
rs17797090	0.059528	0.177546	2.98256	NA	ENSG00000166598	ENST00000299767	14.21
rs11549045	0.037114	0.114883	3.0954	ENSG00000175567	ENST00000310473	UCP2	13.93
rs3764090	0.195482	0.490862	2.51103	ENSG00000102547	ENST00000347776	CAB39L	13.71
rs11242115	0.256047	0.577023	2.25358	ENSG00000125347	ENST00000245414	IRF1	12.28
rs6674407	0.065395	0.169713	2.5952	ENSG00000162413	ENST00000377658	KLHL21	12.01
rs12583681	0.12178	0.266319	2.18688	ENSG00000133107	ENST00000379681	TRPC4	11.78
rs2303076	0.19979	0.436031	2.18245	ENSG00000072571	ENST00000393915	HMMR	11.37
rs11547584	0.12453	0.266319	2.13859	ENSG00000134077	ENST00000345094	THUMPD3	10.89
rs12136801	0.054743	0.133159	2.43244	ENSG00000162813	ENST00000469520	BPNT1	10.86
rs359642	0.155228	0.950392	6.12255	ENSG00000224940	ENST00000446477	PRRT4	10.83
rs12955045	0.054196	0.13577	2.50517	ENSG00000166569	ENST00000299721	CPLX4	10.78
rs17319250	0.074101	0.4047	5.46146	ENSG00000106400	ENST00000305105	ZNHIT1	10.74
rs12491246	0.143339	0.29765	2.07655	ENSG00000231213	ENST00000443512	PLSCR5	9.85
rs161874	0.03073	0.276762	9.00626	ENSG00000215217	ENST00000399810	C5orf49	8.066
rs3813946	0.173288	0.370757	2.13954	ENSG00000117322	ENST00000367057	CR2	7.895
rs1800668	0.067475	0.530026	7.85515	ENSG00000233276	ENST00000419783	GPX1	7.584
rs4770403	0.158086	0.334204	2.11406	ENSG00000102683	ENST00000218867	SGCG	7.265
rs12187908	0.256955	0.516971	2.01191	ENSG00000112992	ENST00000264663	NNT	6.946
rs2304672	0.087463	0.18799	2.14936	ENSG00000132326	ENST00000254657	PER2	6.909
rs12821071	0.143074	0.339426	2.37238	ENSG00000186081	ENST00000252242	KRT5	6.867
rs227653	0.097245	0.221932	2.2822	ENSG00000077984	ENST00000480798	CST7	6.302
rs12802362	0.229396	0.456919	1.99184	ENSG00000157570	ENST00000340160	TSPAN18	6.064
rs13190543	0.055117	0.112272	2.03697	ENSG00000118322	ENST00000327245	ATP10B	5.835
rs1573649	0.345616	0.744125	2.15304	ENSG00000232629	ENST00000411527	HLA-DQB2	5.504
rs665728	0.088378	0.519582	5.87909	ENSG00000185689	ENST00000380175	C6orf201	5.483
rs77274135	0.042573	0.104439	2.45317	ENSG00000244617	ENST00000320256	ASPRV1	5.388
rs11225389	0.196268	0.389034	1.98216	ENSG00000137675	ENST00000260229	MMP27	5.373
rs10878538	0.038625	0.261097	6.75978	ENSG00000205592	ENST00000454784	MUC19	4.114
rs3748050	0.032404	0.420366	12.9726	ENSG00000137392	ENST00000259938	CLPS	3.785
rs13198474	0.05171	0.148825	2.87807	ENSG00000124564	ENST00000397060	SLC17A3	2.863
rs2250091	0.339563	0.715405	2.10684	ENSG00000125900	ENST00000381623	SIRPD	1.423
rs112738974	1.9e-05	0.193211	10169	ENSG00000134571	ENST00000545968	MYBPC3	34
rs150511103	1.3e-05	0.193211	14862.4	ENSG00000094914	ENST00000209873	AAAS	33
rs146387238	1.3e-05	0.193211	14862.4	ENSG00000171560	ENST00000302053	FGA	33
rs80338723	1.3e-05	0.193211	14862.4	ENSG00000004864	ENST00000416240	SLC25A13	32
rs112298166	1.9e-05	0.193211	10169	ENSG00000124587	ENST00000304611	PEX6	26.8
rs147516345	0.000103	0.159269	1546.3	ENSG00000159337	ENST00000290472	PLA2G4D	25.6
rs11568591	0.037865	0.130548	3.44773	ENSG00000108846	ENST00000285238	ABCC3	32
rs1800067	0.055626	0.120104	2.15914	ENSG00000175595	ENST00000311895	ERCC4	32
rs8140287	0.042147	0.122715	2.9116	ENSG00000175329	ENST00000308700	ISX	29
rs1129923	0.080592	0.16188	2.00863	ENSG00000158716	ENST00000368107	DUSP23	28.3
rs1801591	0.073238	0.177546	2.42423	ENSG00000140374	ENST00000557943	ETFA	27.5
rs2228035	0.057268	0.117493	2.05164	ENSG00000129566	ENST00000262715	TEP1	27.3
rs288326	0.081268	0.201044	2.47384	ENSG00000162998	ENST00000295113	FRZB	26.7
rs12483377	0.056212	0.169713	3.01916	ENSG00000182871	ENST00000355480	COL18A1	26.3
rs112796209	0.000109	0.415144	3808.66	ENSG00000196126	ENST00000360004	HLA-DRB1	26.1
rs5030737	0.05417	0.133159	2.45817	ENSG00000165471	ENST00000373968	MBL2	25.8
rs3099950	0.033744	0.219321	6.49956	ENSG00000188010	ENST00000410014	MORN2	25.5
rs1800437	0.175133	0.391645	2.23627	Q	ENSG00000010310	ENST00000590918	25.5
rs12543389	0.138388	0.281984	2.03764	ENSG00000227184	ENST00000525985	EPPK1	25.5
rs17615	0.261624	0.532637	2.03589	ENSG00000117322	ENST00000367057	CR2	25.5
rs35195	0.269789	0.590078	2.18718	ENSG00000140937	ENST00000268603	CDH11	25.1
rs61752479	0.088024	0.185379	2.106	ENSG00000116748	ENST00000520113	AMPD1	25.1
rs1064608	0.065781	0.456919	6.94606	ENSG00000109919	ENST00000302503	MTCH2	25
rs2297595	0.08159	0.224543	2.75209	ENSG00000188641	ENST00000370192	DPYD	24.9
rs13026308	0.112043	0.237598	2.1206	ENSG00000072195	ENST00000312358	SPEG	24.9
rs11564109	0.029468	0.240209	8.15152	ENSG00000205592	ENST00000454784	MUC19	24.7
rs10134537	0.068531	0.156658	2.28594	ENSG00000157379	ENST00000288111	DHRS1	24.7
rs17408150	0.03925	0.109661	2.7939	ENSG00000164308	ENST00000437043	ERAP2	24.5
rs9290264	0.243013	0.556136	2.2885	ENSG00000090402	ENST00000264382	SI	24.5
rs17202961	0.060133	0.130548	2.17099	ENSG00000053747	ENST00000313654	LAMA3	24.4
rs4280164	0.176388	0.357702	2.02793	ENSG00000196943	ENST00000267425	NOP9	24.4
rs1135830	9.7e-05	0.454308	4683.59	ENSG00000100197	ENST00000360608	CYP2D6	24.3
rs11568563	0.044492	0.143603	3.22762	ENSG00000084453	ENST00000307378	SLCO1A2	24.3
rs5031017	0.000264	0.386423	1463.72	V	ENSG00000255974	ENST00000301141	24.2
rs2232919	0.016131	0.120104	7.44557	ENSG00000236287	ENST00000432999	ZBED5	24.2
rs11666245	0.044144	0.114883	2.60245	ENSG00000189144	ENST00000590414	ZNF573	24.2
rs11750814	0.145877	0.300261	2.05832	ENSG00000112983	ENST00000254900	BRD8	24.1
rs9269744	0.012957	0.4047	31.2341	ENSG00000196126	ENST00000360004	HLA-DRB1	23.8
rs1799930	0.265906	0.543081	2.04238	ENSG00000156006	ENST00000286479	NAT2	23.8
rs17078874	0.068235	0.190601	2.7933	ENSG00000113262	ENST00000231188	GRM6	23.7
rs923828	0.316142	0.663185	2.09775	ENSG00000135502	ENST00000320442	SLC26A10	23.7
rs5880	0.048066	0.120104	2.49874	ENSG00000087237	ENST00000200676	CETP	23.5
rs10083789	0.225426	0.54047	2.39755	ENSG00000103404	ENST00000219689	USP31	23.5
rs3826107	0.163206	0.339426	2.07974	ENSG00000135702	ENST00000336257	CHST5	23.5
rs4706980	0.107046	0.219321	2.04885	ENSG00000083097	ENST00000349129	DOPEY1	23.5
rs1057251	0.095416	0.237598	2.49013	ENSG00000075643	ENST00000261326	MOCOS	23.4
rs17647207	0.018166	0.143603	7.90505	ENSG00000165895	ENST00000298815	ARHGAP42	23.3
rs130076	0.149934	0.357702	2.38573	ENSG00000204536	ENST00000396268	CCHCR1	23.2
rs4715	0.240489	0.503916	2.09538	ENSG00000168484	ENST00000318561	SFTPC	23.2
rs12500797	0.076844	0.289817	3.7715	ENSG00000163629	ENST00000436978	PTPN13	23.1
rs1008058	0.043674	0.16188	3.70655	ENSG00000061455	ENST00000407847	PRDM6	23.1
rs17688627	0.130074	0.331593	2.54926	ENSG00000185640	ENST00000330553	KRT79	23.1
rs7483122	0.225838	0.467363	2.06946	ENSG00000176239	ENST00000380219	OR51B6	23.1
rs17612861	0.264972	0.545692	2.05943	ENSG00000007174	ENST00000262442	DNAH9	23.1
rs2298316	0.070907	0.185379	2.61439	ENSG00000119946	ENST00000356713	CNNM1	23
rs12912505	0.14296	0.32376	2.26469	ENSG00000166963	ENST00000300231	MAP1A	23
rs12364102	0.088101	0.221932	2.51906	ENSG00000183908	ENST00000497933	LRRC55	22.9
rs13817	0.412665	0.830287	2.01201	ENSG00000172732	ENST00000308110	MUS81	22.9
rs12303478	0.084437	0.206266	2.44284	ENSG00000151136	ENST00000280758	BTBD11	22.8
rs130079	0.168101	0.357702	2.1279	ENSG00000204536	ENST00000396268	CCHCR1	22.8
rs4904448	0.298928	0.624021	2.08753	ENSG00000042317	ENST00000393545	SPATA7	22.7
rs2290846	0.194806	0.436031	2.23828	ENSG00000198589	ENST00000357115	LRBA	22.6
rs13195509	0.060707	0.211488	3.48375	ENSG00000112763	ENST00000312541	BTN2A1	22.5
rs10503929	0.130371	0.289817	2.22302	ENSG00000157168	ENST00000356819	NRG1	22.5
rs602662	0.397404	0.780679	1.96445	ENSG00000176920	ENST00000425340	FUT2	22.5
rs1044856	0.058685	0.156658	2.66947	ENSG00000133106	ENST00000313640	EPSTI1	22.3
rs199535154	0.002312	0.942559	407.681	ENSG00000100197	ENST00000360608	CYP2D6	22.1
rs4850	0.041716	0.117493	2.81651	ENSG00000140740	ENST00000268379	UQCRC2	22
rs3803183	0.255809	0.916449	3.58255	ENSG00000139219	ENST00000380518	COL2A1	21.9
rs1191778	0.32338	0.67624	2.09116	ENSG00000118965	ENST00000345530	WDR35	21.9
rs17686569	0.128207	0.266319	2.07725	ENSG00000154265	ENST00000392676	ABCA5	21.8
rs443751	0.282926	0.584856	2.06717	ENSG00000162377	ENST00000371538	COA7	21.7
rs11062745	0.03386	0.279373	8.25084	ENSG00000130038	ENST00000440314	EFCAB4B	21.6
rs2234962	0.168481	0.386423	2.29357	ENSG00000151929	ENST00000369085	BAG3	21.5
rs6581025	0.251848	0.524804	2.08381	ENSG00000197706	ENST00000343870	OR6C74	21.1
rs1339	0.164926	0.339426	2.05805	ENSG00000145428	ENST00000347063	RNF175	20.9
rs6806444	0.199797	0.851175	4.2602	ENSG00000174844	ENST00000351747	DNAH12	20.8
rs10079250	0.043828	0.101828	2.32335	ENSG00000182578	ENST00000286301	CSF1R	20.4
rs2862954	0.330109	0.689295	2.08808	ENSG00000107566	ENST00000421367	ERLIN1	20.2
rs2228500	0.173761	0.373368	2.14875	ENSG00000152556	ENST00000340802	PFKM	20.1
rs4519391	0.180973	0.859008	4.74661	ENSG00000181626	ENST00000587848	ANKRD62	19.91
rs2272739	0.020884	0.109661	5.25094	ENSG00000145220	ENST00000343470	LYAR	19.83
rs12068365	0.056933	0.154047	2.70576	ENSG00000163141	ENST00000368931	BNIPL	19.69
rs2271733	0.063675	0.127937	2.00922	ENSG00000134438	ENST00000334889	RAX	19.39
rs5744751	0.084804	0.232376	2.74015	ENSG00000177084	ENST00000320574	POLE	19.23
rs9616915	0.378574	0.744125	1.9656	ENSG00000251322	ENST00000262795	SHANK3	19.07
rs2564872	0.212096	0.451697	2.12968	ENSG00000188771	ENST00000338832	PLET1	19.05
rs409093	0.062651	0.133159	2.12541	ENSG00000126262	ENST00000599180	FFAR2	18.79
rs1805388	0.161983	0.321149	1.98261	ENSG00000174405	ENST00000356922	LIG4	18.73
rs7007	0.128258	0.287206	2.23929	ENSG00000143436	ENST00000368830	MRPL9	18.71
rs9843784	0.331629	0.650131	1.96042	ENSG00000114744	ENST00000473414	COMMD2	18.15
rs1190788	0.277587	0.548303	1.97525	ENSG00000118507	ENST00000431975	AKAP7	17.78
rs986178	0.106866	0.211488	1.979	ENSG00000138152	ENST00000260723	BTBD16	17.75
rs13212023	0.136817	0.318538	2.3282	ENSG00000164393	ENST00000296862	GPR111	17.74
rs8187710	0.050429	0.146214	2.89941	ENSG00000023839	ENST00000370449	ABCC2	17.7
rs10051838	0.043493	0.240209	5.52293	ENSG00000187658	ENST00000409999	C5orf52	17.68
rs3732378	0.133082	0.276762	2.07964	ENSG00000168329	ENST00000358309	CX3CR1	17.41
rs3733406	0.062452	0.151436	2.42484	ENSG00000083857	ENST00000441802	FAT1	17.38
rs890503	0.245917	0.524804	2.13407	ENSG00000137877	ENST00000320955	SPTBN5	17.34
rs168726	0.273427	0.64752	2.36816	ENSG00000196670	ENST00000502412	ZFP62	17.31
rs13106574	0.145871	0.349869	2.39849	ENSG00000145283	ENST00000273905	SLC10A6	17.28
rs17570	0.19941	0.446475	2.23898	ENSG00000124299	ENST00000244137	PEPD	17.08
rs11136336	0.293365	0.634465	2.16271	ENSG00000178209	ENST00000322810	PLEC	17.08
rs17578859	0.234204	0.48564	2.07358	ENSG00000214402	ENST00000408973	LCNL1	17.02
rs1885987	0.297744	0.582245	1.95552	ENSG00000070366	ENST00000263073	SMG6	16.88
rs11564620	0.085473	0.174935	2.04667	ENSG00000105499	ENST00000599111	PLA2G4C	16.87
rs282129	0.244011	0.527415	2.16144	ENSG00000111886	ENST00000402938	GABRR2	16.85
rs529156	0.203293	0.417755	2.05494	ENSG00000047936	ENST00000368508	ROS1	16.83
rs17683288	0.053185	0.122715	2.30733	ENSG00000104728	ENST00000349830	ARHGEF10	16.82
rs6070697	0.165203	0.347258	2.10201	ENSG00000101162	ENST00000217133	TUBB1	16.63
rs2077268	0.096002	0.18799	1.95818	ENSG00000198838	ENST00000389232	RYR3	16.44
rs12368787	0.09454	0.214099	2.26464	ENSG00000165972	ENST00000344280	CCDC38	16.43
rs1137110	0.002486	0.138381	55.6642	ENSG00000206503	ENST00000396634	HLA-A	16.35
rs1550094	0.162324	0.921671	5.67797	ENSG00000237412	ENST00000449534	PRSS56	16.32
rs10486180	0.048838	0.104439	2.13847	ENSG00000215018	ENST00000399429	COL28A1	16.3
rs2249464	0.113789	0.746736	6.56246	ENSG00000137411	ENST00000541562	VARS2	16.14
rs10033029	0.075157	0.276762	3.68246	ENSG00000163629	ENST00000436978	PTPN13	16.12
rs3732895	0.091398	0.274151	2.99953	ENSG00000154175	ENST00000284322	ABI3BP	16.11
rs963323	0.245441	0.942559	3.84027	ENSG00000146530	ENST00000275358	VWDE	16.08
rs1852450	0.137068	0.697128	5.086	ENSG00000188991	ENST00000344941	SLC15A5	16.03
rs10513155	0.245653	0.509138	2.07259	ENSG00000039139	ENST00000265104	DNAH5	15.99
rs11230983	0.109699	0.227154	2.0707	ENSG00000198877	ENST00000361760	OR5D13	15.97
rs12065526	0.110588	0.227154	2.05406	ENSG00000177535	ENST00000318749	OR2B11	15.97
rs17856219	0.076812	0.190601	2.48139	ENSG00000132746	ENST00000349015	ALDH3B2	15.83
rs11736872	0.244797	0.532637	2.17583	ENSG00000150627	ENST00000280190	WDR17	15.76
rs7079388	0.100381	0.211488	2.10686	ENSG00000151461	ENST00000356352	UPF2	15.64
rs11070136	0.287215	0.571802	1.99085	ENSG00000134874	ENST00000347108	DZIP1	15.63
rs3829765	0.097496	0.814621	8.35543	ENSG00000139971	ENST00000267485	C14orf37	15.58
rs41560916	1.3e-05	0.626632	48202.5	ENSG00000204525	ENST00000376228	HLA-C	15.55
rs2723192	0.06799	0.18799	2.76496	ENSG00000125571	ENST00000263326	IL37	15.55
rs2272022	0.279487	0.584856	2.09261	ENSG00000091972	ENST00000473539	CD200	15.55
rs4781110	0.083406	0.203655	2.44174	ENSG00000188897	ENST00000598234	CTD-3088G3.8	15.53
rs11554421	0.096614	0.198433	2.05388	ENSG00000060237	ENST00000315939	WNK1	15.5
rs5744015	0.038516	0.114883	2.98272	ENSG00000078902	ENST00000317204	TOLLIP	15.46
rs4785755	0.1908	0.879896	4.61161	ENSG00000177946	ENST00000314994	CENPBD1	15.45
rs2986035	0.218053	0.610966	2.80192	ENSG00000183128	ENST00000369783	CALHM3	15.44
rs11805194	0.195437	0.391645	2.00394	ENSG00000069248	ENST00000261396	NUP133	15.43
rs2303853	0.054589	0.146214	2.67845	ENSG00000064270	ENST00000262429	ATP2C2	15.42
rs16958654	0.055317	0.140992	2.5488	ENSG00000122299	ENST00000396516	ZC3H7A	15.39
rs12422210	0.037601	0.263708	7.01331	ENSG00000188162	ENST00000399391	OTOG	15.38
rs935706	0.278489	0.736292	2.64388	ENSG00000198453	ENST00000455427	ZNF568	15.28
rs399561	0.064577	0.631854	9.7845	ENSG00000243587	ENST00000417143	C6orf183	15.17
rs2286771	0.144486	0.754569	5.22244	ENSG00000047662	ENST00000265018	FAM184B	15.17
rs6965332	0.063167	0.133159	2.10805	ENSG00000181444	ENST00000302017	ZNF467	15.09
rs2808770	0.23392	0.45953	1.96448	ENSG00000196739	ENST00000356083	COL27A1	15.07
rs2234919	0.064203	0.143603	2.2367	ENSG00000165409	ENST00000541158	TSHR	15.04
rs6778728	0.221633	0.441253	1.99092	ENSG00000248710	ENST00000483754	RP11-432B6.3	14.87
rs6778728	0.221633	0.441253	1.99092	ENSG00000068885	ENST00000326448	IFT80	14.87
rs12768894	0.149915	0.295039	1.96804	ENSG00000152457	ENST00000378278	DCLRE1C	14.87
rs1136756	0.010014	0.438642	43.8029	ENSG00000196126	ENST00000360004	HLA-DRB1	14.71
rs941048	0.095461	0.24282	2.54365	ENSG00000111404	ENST00000229002	RERGL	14.69
rs1140313	0.328718	0.689295	2.09692	ENSG00000179344	ENST00000374943	HLA-DQB1	14.58
rs11074656	0.270517	0.577023	2.13304	ENSG00000158865	ENST00000347898	SLC5A11	14.57
rs10494745	0.078628	0.169713	2.15843	ENSG00000134365	ENST00000367416	CFHR4	14.51
rs4915221	0.194606	0.793734	4.07867	ENSG00000163395	ENST00000335211	IGFN1	14.47
rs17227996	0.039217	0.122715	3.12914	ENSG00000134160	ENST00000542188	TRPM1	14.43
rs3759295	0.070913	0.146214	2.06188	ENSG00000188375	ENST00000340398	H3F3C	14.43
rs1064017	0.348172	0.691906	1.98725	ENSG00000213231	ENST00000340722	TCL1B	14.19
rs2133173	0.241467	0.493473	2.04364	ENSG00000152760	ENST00000282670	TCTEX1D1	14.17
rs4839469	0.137705	0.29765	2.16151	ENSG00000173218	ENST00000355485	VANGL1	14.13
rs10269582	0.325389	0.637076	1.95789	ENSG00000105877	ENST00000328843	DNAH11	14.11
rs12095445	0.121213	0.274151	2.26173	ENSG00000162843	ENST00000366552	WDR64	13.95
rs11584478	0.192629	0.436031	2.26358	ENSG00000162669	ENST00000370425	HFM1	13.48
rs1133358	0.21453	0.43342	2.02033	ENSG00000167098	ENST00000356173	SUN5	13.28
rs34349826	0.00644	0.741514	115.142	ENSG00000104826	ENST00000221421	LHB	13.18
rs619203	0.203313	0.417755	2.05474	ENSG00000047936	ENST00000368508	ROS1	13.12
rs3734838	0.080882	0.177546	2.19512	ENSG00000204616	ENST00000376734	TRIM31	12.9
rs2230009	0.057023	0.133159	2.33519	ENSG00000165392	ENST00000298139	WRN	12.78
rs3789044	0.187664	0.381201	2.0313	ENSG00000170382	ENST00000367175	LRRN2	12.63
rs11557488	0.165248	0.349869	2.11724	ENSG00000130175	ENST00000252455	PRKCSH	12.57
rs3891176	0.087244	0.331593	3.80075	ENSG00000179344	ENST00000374943	HLA-DQB1	12.28
rs419949	0.144171	0.35248	2.44488	ENSG00000185615	ENST00000219406	PDIA2	12.27
rs11550540	0.062368	0.156658	2.51183	ENSG00000172315	ENST00000372114	TP53RK	12.24
rs17422688	0.130345	0.300261	2.30359	ENSG00000175121	ENST00000372789	WFDC5	12.17
rs7245949	0.276782	0.571802	2.06589	ENSG00000181143	ENST00000397910	MUC16	12.17
rs1061622	0.213487	0.436031	2.04243	ENSG00000028137	ENST00000376259	TNFRSF1B	12.08
rs13184	0.134582	0.349869	2.59967	ENSG00000177994	ENST00000398634	C2orf73	12.06
rs1683723	0.186035	0.772846	4.1543	ENSG00000181234	ENST00000435159	TMEM132C	12.05
rs2948386	0.210937	0.462141	2.1909	ENSG00000146955	ENST00000537763	RAB19	11.88
rs9664945	0.199532	0.412533	2.0675	ENSG00000165816	ENST00000603594	VWA2	11.83
rs5749118	0.23146	0.634465	2.74114	ENSG00000214491	ENST00000402034	SEC14L6	11.74
rs12442757	0.169788	0.373368	2.19903	ENSG00000103742	ENST00000352385	IGDCC4	11.57
rs16891235	0.07989	0.201044	2.51652	ENSG00000124610	ENST00000244573	HIST1H1A	11.55
rs3744822	0.067809	0.140992	2.07925	ENSG00000101745	ENST00000262126	ANKRD12	11.52
rs7590653	0.166413	0.339426	2.03966	ENSG00000146205	ENST00000274979	ANO7	11.48
rs3749971	0.05701	0.214099	3.75547	ENSG00000112462	ENST00000396806	OR12D3	11.39
rs1180117	0.200518	0.409922	2.04431	ENSG00000198887	ENST00000361138	SMC5	11.26
rs739134	0.218111	0.932115	4.27358	ENSG00000184208	ENST00000402966	C22orf46	10.97
rs4253301	0.115089	0.234987	2.04178	ENSG00000164344	ENST00000264690	KLKB1	10.82
rs3131787	0.135426	0.368146	2.71843	ENSG00000196260	ENST00000359086	SFTA2	10.7
rs3006453	0.042173	0.133159	3.15745	ENSG00000163218	ENST00000359650	PGLYRP4	10.48
rs1143679	0.085016	0.21671	2.54905	ENSG00000169896	ENST00000544665	ITGAM	10.28
rs11024333	0.04339	0.295039	6.7997	ENSG00000188162	ENST00000399391	OTOG	10.26
rs400037	0.165628	0.349869	2.11238	ENSG00000185615	ENST00000219406	PDIA2	10.06
rs1342642	0.213313	0.436031	2.04409	ENSG00000016402	ENST00000316649	IL20RA	9.772
rs3764633	0.172602	0.344648	1.99678	ENSG00000121289	ENST00000305768	CEP89	9.658
rs11210969	0.25548	0.511749	2.00309	ENSG00000171872	ENST00000372299	KLF17	9.356
rs6955671	0.202553	0.597911	2.95188	ENSG00000174374	ENST00000329959	WBSCR16	9.354
rs3128651	0.263678	0.885117	3.35681	ENSG00000185842	ENST00000430092	DNAH14	9.178
rs7542665	0.177882	0.874674	4.91716	ENSG00000240563	ENST00000498273	L1TD1	9.078
rs1805081	0.321892	0.642298	1.99538	ENSG00000141458	ENST00000269228	NPC1	9.043
rs2071499	0.313141	0.877285	2.80156	ENSG00000197273	ENST00000357001	GUCA2A	8.96
rs1797517	0.176453	0.934726	5.29731	ENSG00000256797	ENST00000535540	KLRF2	8.883
rs9274405	0.043345	0.334204	7.71032	ENSG00000179344	ENST00000374943	HLA-DQB1	8.689
rs11710965	0.112095	0.27154	2.42241	ENSG00000185219	ENST00000425708	ZNF445	8.564
rs3747787	0.198393	0.420366	2.11885	ENSG00000112297	ENST00000369066	AIM1	8.444
rs3759786	0.122785	0.255875	2.08392	ENSG00000075131	ENST00000261881	TIPIN	8.333
rs10509681	0.08188	0.198433	2.42347	ENSG00000138115	ENST00000371270	CYP2C8	8.314
rs11710967	0.099493	0.195822	1.9682	ENSG00000092345	ENST00000250863	DAZL	8.309
rs9300756	0.160251	0.856397	5.3441	ENSG00000175820	ENST00000322527	CCDC168	8.244
rs2303361	0.186099	0.402089	2.16062	ENSG00000164535	ENST00000297056	DAGLB	8.194
rs5110	0.051743	0.146214	2.82578	ENSG00000110244	ENST00000357780	APOA4	7.859
rs6314	0.075788	0.203655	2.68717	ENSG00000102468	ENST00000378688	HTR2A	7.755
rs7122514	0.062246	0.127937	2.05535	ENSG00000181718	ENST00000313264	OR5T2	7.692
rs708167	0.323122	0.684073	2.11707	ENSG00000214700	ENST00000429849	C12orf71	7.55
rs4802605	0.172447	0.903394	5.23868	ENSG00000261949	ENST00000576655	GFY	7.524
rs2588401	0.091617	0.801567	8.7491	ENSG00000205592	ENST00000454784	MUC19	7.453
rs72657698	0.005879	0.101828	17.3206	ENSG00000091262	ENST00000205557	ABCC6	7.348
rs4905757	0.037137	0.101828	2.74195	ENSG00000176605	ENST00000325812	C14orf177	7.1
rs1800458	0.049399	0.133159	2.69559	ENSG00000118271	ENST00000237014	TTR	7.084
rs12976922	0.246201	0.976501	3.96628	ENSG00000180043	ENST00000424985	FAM71E2	7.078
rs12976922	0.246201	0.976501	3.96628	ENSG00000267706	ENST00000591954	CTD-2105E13.6	7.078
rs2308622	0.361882	0.712794	1.96969	ENSG00000204525	ENST00000376228	HLA-C	7.078
rs11978101	0.254978	0.511749	2.00703	ENSG00000146555	ENST00000404826	SDK1	7.058
rs1804160	0.029526	0.101828	3.44875	ENSG00000124253	ENST00000319441	PCK1	7.009
rs505480	0.044614	0.104439	2.34094	ENSG00000250305	ENST00000524591	KIAA1456	6.995
rs10782008	0.150598	0.81201	5.39191	ENSG00000173821	ENST00000582970	RNF213	6.93
rs4678	0.139399	0.370757	2.65968	ENSG00000137411	ENST00000541562	VARS2	6.71
rs9457304	0.065008	0.151436	2.3295	ENSG00000120440	ENST00000239587	TTLL2	6.655
rs6537579	0.046011	0.169713	3.68853	ENSG00000128815	ENST00000325239	WDFY4	6.585
rs17884070	2.6e-05	0.4047	15565.4	ENSG00000196126	ENST00000360004	HLA-DRB1	6.496
rs2071800	0.057158	0.167102	2.92351	ENSG00000237541	ENST00000374940	HLA-DQA2	6.425
rs6456773	0.285289	0.906005	3.17575	ENSG00000158553	ENST00000444565	POM121L2	6.359
rs2184884	0.096736	0.234987	2.42916	ENSG00000173947	ENST00000369738	PIFO	6.245
rs3900940	0.229586	0.56658	2.46783	ENSG00000144821	ENST00000273353	MYH15	5.975
rs4808641	0.22068	0.859008	3.89255	ENSG00000188051	ENST00000341130	TMEM221	5.805
rs9369730	0.172177	0.475196	2.75993	ENSG00000164393	ENST00000296862	GPR111	5.597
rs10500209	0.20122	0.441253	2.19289	ENSG00000171291	ENST00000304030	ZNF439	5.548
rs10947121	0.094817	0.603133	6.36102	ENSG00000261272	ENST00000561890	MUC22	5.542
rs4789879	0.118007	0.245431	2.0798	ENSG00000167280	ENST00000579016	ENGASE	5.199
rs10012	0.269454	0.584856	2.17052	ENSG00000138061	ENST00000260630	CYP1B1	5.129
rs10879065	0.094534	0.603133	6.38007	ENSG00000166268	ENST00000535034	MYRFL	5.094
rs586178	0.353865	0.778068	2.19877	ENSG00000188672	ENST00000294413	RHCE	4.879
rs4661746	0.241371	0.537859	2.22835	ENSG00000187144	ENST00000335496	SPATA21	4.875
rs576601	0.147693	0.861619	5.83385	ENSG00000256797	ENST00000535540	KLRF2	4.822
rs525420	0.138491	0.308094	2.22465	ENSG00000183248	ENST00000539422	CTD-3193O13.9	4.578
rs17042344	0.036255	0.101828	2.80865	ENSG00000169607	ENST00000302450	CKAP2L	4.369
rs6465770	0.044054	0.117493	2.66703	ENSG00000078487	ENST00000398027	ZCWPW1	4.293
rs114131132	0.137763	0.67624	4.90872	ENSG00000198502	ENST00000374975	HLA-DRB5	4.286
rs3733504	0.031355	0.224543	7.16132	ENSG00000226887	ENST00000443173	ERVMER34-1	3.97
rs7234999	0.098926	0.253264	2.56013	ENSG00000198796	ENST00000361673	ALPK2	3.957
rs13058467	0.078686	0.185379	2.35593	ENSG00000100304	ENST00000216129	TTLL12	3.345
rs1862462	0.255326	0.501305	1.96339	ENSG00000181143	ENST00000397910	MUC16	3.051
rs2228561	0.113589	0.274151	2.41354	ENSG00000114270	ENST00000328333	COL7A1	2.987
rs6431631	0.222	0.947781	4.26928	ENSG00000185038	ENST00000389758	MROH2A	2.973
rs7610425	0.09823	0.616188	6.27291	ENSG00000206199	ENST00000446160	ANKUB1	2.445
rs12126178	0.017561	0.13577	7.73135	ENSG00000142621	ENST00000375999	FHAD1	2.367
rs2240233	0.26807	0.603133	2.24991	ENSG00000105278	ENST00000262961	ZFR2	2.278
rs7158073	0.128993	0.775457	6.01162	ENSG00000182218	ENST00000330710	HHIPL1	2.25
rs16973313	0.101663	0.211488	2.08029	ENSG00000041515	ENST00000356711	MYO16	1.786
rs3735684	0.039147	0.109661	2.80125	ENSG00000073067	ENST00000308919	CYP2W1	1.297
rs9901675	0.054628	0.120104	2.19859	ENSG00000129226	ENST00000250092	CD68	1.182
rs2282542	0.143469	0.295039	2.05647	ENSG00000101639	ENST00000506447	CEP192	1.178
rs9503233	0.16396	0.370757	2.26127	ENSG00000164385	ENST00000296847	C6orf195	1.025
rs1050105	0.024702	0.302872	12.261	ENSG00000204525	ENST00000376228	HLA-C	0.786
rs3094672	0.180104	0.749347	4.16064	ENSG00000261272	ENST00000561890	MUC22	0.659
rs2547072	0.255377	0.501305	1.963	ENSG00000181143	ENST00000397910	MUC16	0.635
rs40433	0.119243	0.877285	7.35712	ENSG00000008710	ENST00000262304	PKD1	0.599
rs11191274	0.090483	0.227154	2.51046	ENSG00000107862	ENST00000369983	GBF1	0.573
rs1130935	0.025649	0.624021	24.3292	ENSG00000204525	ENST00000376228	HLA-C	0.383
rs34603556	0.172151	0.375979	2.18401	ENSG00000004846	ENST00000404938	ABCB5	0.377
rs3207983	0.086652	0.506527	5.84554	ENSG00000196735	ENST00000343139	HLA-DQA1	0.343
rs9497606	0.075782	0.412533	5.44368	ENSG00000118492	ENST00000397944	ADGB	0.312
rs7227263	0.095043	0.248042	2.60978	ENSG00000215421	ENST00000299687	ZNF407	0.297
rs861204	0.246928	0.569191	2.30509	ENSG00000186452	ENST00000398458	TMPRSS12	0.29
rs8030587	0.08622	0.339426	3.93674	ENSG00000159433	ENST00000290607	STARD9	0.286
rs9262549	0.17465	0.718016	4.11117	ENSG00000261272	ENST00000561890	MUC22	0.27
rs5939319	0.085422	0.201044	2.35354	ENSG00000124343	ENST00000419513	XG	0.238
rs2853344	0.065498	0.195822	2.98975	ENSG00000148773	ENST00000368654	MKI67	0.223
rs3132580	0.082106	0.274151	3.33899	ENSG00000168631	ENST00000462446	DPCR1	0.216
rs412978	0.049154	0.154047	3.13397	ENSG00000165935	ENST00000416383	SMCO2	0.19
rs2234167	0.122553	0.248042	2.02396	ENSG00000157873	ENST00000355716	TNFRSF14	0.164
rs2708947	0.068305	0.177546	2.59931	ENSG00000125571	ENST00000263326	IL37	0.127
rs11049125	0.04435	0.315927	7.12349	ENSG00000205693	ENST00000381273	MANSC4	0.101
rs4149965	0.17313	0.370757	2.1415	ENSG00000174371	ENST00000366548	EXO1	0.09
rs2588402	0.091643	0.801567	8.74662	ENSG00000205592	ENST00000454784	MUC19	0.069
rs7645375	0.253355	0.937337	3.6997	ENSG00000173769	ENST00000309765	TOPAZ1	0.042
rs641153	0.089904	0.201044	2.23621	ENSG00000244255	ENST00000456570	CFB	0.034
rs641153	0.089904	0.201044	2.23621	ENSG00000243649	ENST00000425368	CFB	0.034
rs137794	0.099654	0.261097	2.62003	ENSG00000186976	ENST00000262726	EFCAB6	0.032
rs576619	0.064706	0.143603	2.21932	ENSG00000137628	ENST00000393743	DDX60	0.031
rs35430780	0.036101	0.109661	3.0376	ENSG00000119574	ENST00000594051	ZBTB45	0.019
rs3733557	0.130635	0.266319	2.03865	ENSG00000038219	ENST00000040738	BOD1L1	0.015
rs11648852	0.137467	0.287206	2.08927	ENSG00000140948	ENST00000268616	ZCCHC14	0.012
rs5919015	0.173652	0.668407	3.84912	ENSG00000089472	ENST00000519389	HEPH	0.01
rs1867691	0.246548	0.496084	2.01212	ENSG00000181143	ENST00000397910	MUC16	0.009
rs1136757	0.001217	0.193211	158.76	ENSG00000198502	ENST00000374975	HLA-DRB5	0.003
rs1061159	0.198934	0.391645	1.96872	ENSG00000165813	ENST00000369287	C10orf118	0.002
rs486557	0.083999	0.506527	6.03016	ENSG00000142621	ENST00000375999	FHAD1	0.001
rs7578199	0.181939	0.365535	2.00911	ENSG00000115677	ENST00000391975	HDLBP	0.001
rs1800067	0.055626	0.120104	2.15914	ENSG00000262732	ENST00000575137	CTD-2135D7.2	32
rs9112	0.084404	0.603133	7.14579	ENSG00000250803	ENST00000509403	CTC-441N14.4	21.7
rs417309	0.059481	0.154047	2.58985	ENSG00000243762	ENST00000412713	AC006547.8	17.79
rs11605546	0.029719	0.229765	7.73125	ENSG00000257057	ENST00000542198	LINC01171	15.31
rs12691	0.121958	0.24282	1.99101	ENSG00000230259	ENST00000425420	AC008738.1	14.4
rs12691	0.121958	0.24282	1.99101	ENSG00000267580	ENST00000589932	CTD-2540B15.11	14.4
rs17797090	0.059528	0.177546	2.98256	NA	ENSG00000265072	ENST00000579335	14.21
rs1064017	0.348172	0.691906	1.98725	ENSG00000259084	ENST00000461160	RP11-1070N10.6	14.19
rs61747737	0.016273	0.114883	7.0597	ENSG00000215148	ENST00000399677	PRSS41	13.7
rs1063355	0.253393	0.848564	3.34881	ENSG00000241287	ENST00000443574	XXbac-BPG254F23.6	12.28
rs1063355	0.253393	0.848564	3.34881	ENSG00000223534	ENST00000419852	HLA-DQB1-AS1	12.28
rs1559401	0.2307	0.592689	2.56909	ENSG00000187008	ENST00000534738	PKD1L3	11.48
rs2007712	0.021734	0.224543	10.3314	ENSG00000237470	ENST00000378211	DCLRE1CP1	9.766
rs1040285	0.191818	0.563969	2.94012	ENSG00000243587	ENST00000453496	C6orf183	9.302
rs1465723	0.17492	0.394256	2.25392	ENSG00000176395	ENST00000454753	CEACAM20	6.919
rs3794186	0.085715	0.169713	1.97997	ENSG00000255031	ENST00000526897	RP11-802E16.3	6.71
rs2523414	0.062931	0.138381	2.19894	ENSG00000181126	ENST00000476601	HLA-V	6.616
rs4788591	0.236483	0.56658	2.39586	ENSG00000187008	ENST00000534738	PKD1L3	5.966
rs2043556	0.095964	0.375979	3.91792	ENSG00000207813	ENST00000385078	MIR605	4.156
rs1045454	0.137236	0.389034	2.83478	ENSG00000232495	ENST00000433234	AC069287.1	3.476
rs7971718	0.265565	0.613577	2.31046	ENSG00000177359	ENST00000518559	RP11-551L14.1	2.531
rs307934	0.007544	0.932115	123.557	ENSG00000232220	ENST00000413496	AC008440.5	2.296
rs10903009	0.082645	0.190601	2.30626	ENSG00000261641	ENST00000566287	LA16c-390E6.5	1.641
rs9901675	0.054628	0.120104	2.19859	ENSG00000264772	ENST00000581621	SNORA67	1.182
rs30645	0.097503	0.765013	7.84605	ENSG00000145808	ENST00000274487	ADAMTS19	18.74
rs2810008	0.067088	0.553525	8.25073	ENSG00000180287	ENST00000536534	PLD5	16
rs9940585	0.191032	0.409922	2.14583	ENSG00000076344	ENST00000397770	RGS11	13.91
rs16926628	0.092654	0.198433	2.14166	ENSG00000095777	ENST00000265944	MYO3A	13.9
rs2307252	0.027613	0.167102	6.05156	ENSG00000136273	ENST00000258774	HUS1	12.72
rs3736212	0.085016	0.221932	2.61047	ENSG00000060982	ENST00000539282	BCAT1	11.84
rs2071409	0.137532	0.29765	2.16422	ENSG00000005381	ENST00000225275	MPO	11.2
rs2296788	0.283493	0.590078	2.08146	ENSG00000136878	ENST00000315480	USP20	7.52
rs3212310	0.104438	0.206266	1.97501	ENSG00000092820	ENST00000367075	EZR	7.016
rs9863860	0.208657	0.451697	2.16478	ENSG00000174844	ENST00000351747	DNAH12	6.399
rs11064255	0.157565	0.326371	2.07134	ENSG00000111641	ENST00000382421	NOP2	4.733
rs654093	0.145536	0.796345	5.47181	ENSG00000137760	ENST00000428149	ALKBH8	3.683
rs759173	0.220822	0.963446	4.363	ENSG00000185038	ENST00000389758	MROH2A	2.633
rs246391	0.339943	0.671018	1.97391	ENSG00000113721	ENST00000261799	PDGFRB	2.095
rs17272847	0.069625	0.151436	2.17502	ENSG00000090554	ENST00000594009	FLT3LG	0.841
rs17272847	0.069625	0.151436	2.17502	ENSG00000273189	ENST00000595815	CTD-3148I10.15	0.841
rs2066804	0.221318	0.477807	2.15892	ENSG00000115415	ENST00000361099	STAT1	0.725
rs11763044	0.114181	0.569191	4.98499	ENSG00000136205	ENST00000398879	TNS3	0.367
rs3895736	0.148569	0.302872	2.0386	ENSG00000183396	ENST00000330862	TMEM89	0.229
rs201101053	0.000708	0.159269	224.956	ENSG00000185163	ENST00000397333	DDX51	49
rs34358	0.108901	0.832898	7.64821	ENSG00000189045	ENST00000601380	ANKDD1B	45
rs5744168	0.052824	0.112272	2.12539	ENSG00000187554	ENST00000540964	TLR5	39
rs199986029	6e-06	0.772846	128808	ENSG00000179921	ENST00000522678	GPBAR1	36
rs10784618	0.153933	0.770235	5.0037	ENSG00000205592	ENST00000454784	MUC19	36
rs1810540	0.011591	0.344648	29.7341	ENSG00000166157	ENST00000361285	TPTE	35
rs4985556	0.08112	0.219321	2.70366	ENSG00000157368	ENST00000429149	IL34	35
rs16982743	0.170206	0.344648	2.02488	ENSG00000254521	ENST00000291707	SIGLEC12	35
rs3810141	6e-06	0.101828	16971.3	ENSG00000187244	ENST00000270233	BCAM	33
rs2270424	0.059857	0.368146	6.15043	ENSG00000214670	ENST00000338772	AC007956.1	33
rs80072371	0.047196	0.109661	2.32351	ENSG00000174015	ENST00000310521	SPERT	32
rs497116	0.230166	0.997389	4.33335	ENSG00000204403	ENST00000422698	CASP12	27
rs885985	0.139199	0.634465	4.55797	ENSG00000184113	ENST00000406028	CLDN5	25.5
